# Supplementary material for: QSRR Automator: A Tool for Automating Retention Time Prediction in Lipidomics and Metabolomics
Source: Metabolites. 2020 Jun 9;10(6):237. doi: 10.3390/metabo10060237 (PMC7345697; doi:10.3390/metabo10060237)
Supplement: Supplementary file 1 [file metabolites-10-00237-s001.zip]

Archive with 2 entries (2 files):
- Supplementary Figure Key.pdf
- Supplementary Tables.xlsx
